# Supplementary material for: The Relationship of 25(OH)D3 with Diabetes Mellitus and the Mediation Effect of Lipid Profile in Chinese Rural Population of Henan Province
Source: Medicina (Kaunas). 2022 Jan 6;58(1):85. doi: 10.3390/medicina58010085 (PMC8781849; doi:10.3390/medicina58010085)
Supplement: Supplementary file 1 [file medicina-58-00085-s001.zip]

Archive with 1 entries (1 files):
- medicina-1527729-supplementary.pdf
